# Supplementary material for: Association between androgen receptor gene and behavioral traits in cats (Felis catus)
Source: PLoS One. 2025 May 28;20(5):e0324055. doi: 10.1371/journal.pone.0324055 (PMC12118893; doi:10.1371/journal.pone.0324055)
Supplement: S1 Dataset — (CSV) [file pone.0324055.s001.csv]

Sex	Age	Playfulness/activity	Sociability with people	Directed calls/vocalizations	Purring	Attention seeking	Sociability with cats	Stranger-directed aggression	Touch sensitivity/owner-directed aggression	Resistance to restraint	Familiar cat aggression	Dog aggression	Fear of unfamiliar dogs/cats	Fear of novelty	Separation-related behavior	Trainability	Predatory behavior	Prey interest	Location preferences for resting/sleeping	Excessive/compulsive self-grooming	Other compulsive behaviors	Inappropriate elimination	Elimination preferences	Crepuscular activity	Repeats	Allele
M	Senior	0.923076923	3.285714286	2.75	2	2	NA	0	1.25	0.5	NA	NA	NA	0.5	0.166666667	NA	NA	0	NA	0	1	NA	NA	NA	18	S/-
M	Young adult	2.583333333	4	3	1	0	0	0	0.75	1.25	0	NA	NA	0	1.166666667	NA	2	1.5	NA	0	0	NA	NA	NA	20	L/-
M	Young adult	2.923076923	1.857142857	3.75	3	2.5	NA	0	0	0	0.25	NA	NA	3	1.333333333	2	NA	1	1.333333333	1.333333333	0.333333333	0.5	2.5	2	19	L/-
M	Young adult	2.642857143	0	3.75	2.5	3.5	0	0.5	NA	0.666666667	0	0.2	NA	0.5	1	NA	0	4	NA	0	2	NA	NA	NA	19	L/-
M	Senior	1.3	2	2.75	1	3	NA	0	0	1	0.5	NA	0	0.5	0	1.333333333	0.5	2	2	0	2	0	0	0.666666667	16	S/-
M	Mature adult	1.428571429	0	1.75	4	3	NA	0	0	0	3	NA	NA	1	0	2.333333333	0.666666667	1	2	0	0	1	2	2.333333333	19	L/-
M	Young adult	3	1.714285714	3.25	4	3.5	NA	0	0	0	0	0	4	1	0.333333333	3	2	3	2.5	NA	0	0	1	2.666666667	16	S/-
M	Young adult	3.1	2.5	2.75	2	1	NA	0	1	0	NA	0.5	NA	0.5	0	2	NA	3	0	0	0.333333333	0	NA	2	18	S/-
M	Senior	3.285714286	2.857142857	4	1	4	2	0	0	0	0	NA	0	0	1.666666667	2.666666667	NA	4	4	0.333333333	2.666666667	0	0	0	18	S/-
M	Mature adult	2.785714286	0	3.25	3.5	3	0	0	0	0	0	NA	NA	0	0	0	NA	3	1.666666667	0	0.666666667	0	0	0.666666667	16	S/-
M	Mature adult	2.785714286	0	3	4	0.5	0	4	0	2	0	NA	NA	0	2.333333333	0	NA	0	1	0	0	0	2.5	2	18	S/-
M	Young adult	1.5	0	1.25	4	3	0	NA	0	0	0	NA	0	0	0	3.5	1.333333333	1	0.666666667	0	0.666666667	0	3	2	19	L/-
M	Young adult	1.545454545	0	2	4	2	NA	0	0	1	NA	NA	NA	2	0	2	NA	1	2	0	0	0	2	2	18	S/-
M	Young adult	1.857142857	0.25	3.5	4	2	NA	3	1	2.5	NA	NA	NA	2	0	3.333333333	0	1.5	2.666666667	1.666666667	1	0	1.5	1.333333333	16	S/-
M	Young adult	3.166666667	0.75	3.25	3	2	NA	0	1	3	NA	NA	0	3	2.5	2.333333333	NA	3	3	0.666666667	1.666666667	NA	2	4	17	S/-
M	Young adult	1.923076923	0	3	1.5	0.5	NA	0	1.5	0.25	NA	NA	NA	2	0.8	1.333333333	1.5	1.5	1.333333333	0	1.666666667	0	NA	0.666666667	19	L/-
M	Young adult	2.692307692	0	0.5	4	4	NA	NA	0.5	1.5	2.666666667	NA	NA	1	0	1.333333333	3	1	3.333333333	0	0.333333333	0	0	0	16	S/-
M	Senior	0.285714286	0	2.25	3	3.5	NA	NA	0	0	0.75	NA	4	2	0.5	1.333333333	NA	1	1.666666667	0	1	0	0	2.333333333	19	L/-
M	Mature adult	1.642857143	2.857142857	2.75	1	3.5	3	1	0	0.75	0	NA	0	0.5	0.833333333	1.666666667	2.5	3	3.666666667	0.666666667	0.5	1	3	1.666666667	19	L/-
M	Young adult	1.769230769	0	2.75	3.5	4	NA	1.5	0	1	NA	NA	NA	3	0.666666667	1.666666667	0	1	1	0.333333333	1.666666667	0	0	1.333333333	19	L/-
M	Mature adult	1.285714286	0.4	3.5	2.5	2	0.666666667	0.333333333	0	0.75	2	0	0	0	0.666666667	3	1	1.5	1.333333333	0	1.333333333	0	1.5	3.333333333	19	L/-
M	Mature adult	1.75	NA	0.75	4	4	NA	NA	0	0.333333333	0	NA	0	0	0	2.333333333	1.333333333	1.5	0	0	1.333333333	0	0.5	0.333333333	16	S/-
M	Mature adult	3.571428571	1	4	4	4	0	0	0	1.5	0	NA	0	0	0.333333333	2.666666667	NA	3	1.333333333	0	2.666666667	0	0	0.666666667	16	S/-
M	Young adult	2.230769231	0	2.5	2	2	0	3	1.5	2.5	NA	NA	NA	NA	2.666666667	1	1.333333333	2	1.333333333	1	1.666666667	0	2	2.333333333	17	S/-
M	Young adult	2.142857143	0	3	3	2	0	NA	0.75	1.333333333	0	NA	4	0	0	1.666666667	3	0	0.333333333	0	0.333333333	0	0	2.666666667	19	L/-
M	Young adult	1.846153846	2.75	3	2	2	NA	1	1	1.75	NA	NA	0	1.5	1.5	1	1	2	0	0	2.666666667	0	0	3.666666667	20	L/-
M	Mature adult	1.25	0.285714286	4	1	2	1	NA	0	0	0.25	NA	0	0	0	2	0	2	0	0	0.333333333	2	0	2.666666667	18	S/-
M	Young adult	1.214285714	3.428571429	2.5	4	2.5	2	0	0.25	1	0.75	1.5	2	0	0.333333333	2.333333333	2	2.5	0.5	0	0.333333333	0	0	1.666666667	19	L/-
M	Young adult	3.692307692	2.5	3.75	2.5	2	NA	0	1.25	0.5	NA	NA	0	2	0	1	NA	3	2.333333333	0	1	0	2	0.5	15	S/-
M	Senior	2.857142857	2.857142857	3.75	4	3	3	0.333333333	0	0.666666667	0	NA	0	4	1.666666667	3.5	NA	2.5	1.666666667	1.5	2	NA	NA	1.666666667	17	S/-
M	Mature adult	1.571428571	0.8	3.25	1.5	1.5	0	1	0	0.666666667	NA	NA	0	0.5	0.166666667	2	0	1	0.666666667	0.666666667	0.666666667	0	1.5	0.666666667	21	L/-
M	Senior	2.384615385	2	4	4	4	NA	2	0.25	0	NA	NA	NA	2	0.75	4	NA	1	0.666666667	0	1.333333333	0	0	0.666666667	16	S/-
M	Young adult	1.714285714	0.5	3.75	4	3	NA	3	0.75	2	0.5	NA	NA	4	2.75	2	0	3	2.333333333	1	2.666666667	0	2	3.333333333	19	L/-
M	Young adult	2.214285714	0	3	2	2.5	2	0	0	0.5	0.75	NA	NA	0	0.833333333	0	0.5	1	2.5	0.333333333	1.333333333	0	0.5	2.666666667	16	S/-
M	Young adult	1.692307692	0	1.25	3.5	4	NA	0	0	0	0.5	NA	NA	1.5	0	0.666666667	3.5	3.5	2.5	0	0	0	0	2	19	L/-
M	Young adult	3.384615385	0	3	2	2	4	4	2.5	0	NA	NA	NA	3	0	2.666666667	NA	4	4	0.333333333	2.333333333	0	0	3	18	S/-
M	Senior	1.928571429	0.285714286	3.75	4	3	NA	0	0	0.75	0	NA	NA	1	0.666666667	3	1	1.5	2.333333333	0	1	0	NA	3	17	S/-
M	Young adult	2.214285714	0	1.75	3	1	0	0	0	0.666666667	0	NA	NA	1.5	0	1	NA	0	2.5	0	0	0	1.5	2	19	L/-
M	Young adult	3.428571429	2.5	3.5	3	2	2	1	0	1	0.25	NA	NA	1.5	0.5	3	3	0.5	0.333333333	0.333333333	1	0.5	0	2	18	S/-
M	Mature adult	2.153846154	2	3.75	1.5	1	0	1	0	0.25	NA	0	0	0	0.333333333	2.333333333	1.5	1.5	2.666666667	0	0	0	0	1.333333333	16	S/-
M	Senior	1.538461538	1.285714286	3.75	3.5	1.5	0.5	0	0.75	1.75	NA	NA	4	2.5	0.166666667	2.333333333	0.5	1	2.333333333	0	0.333333333	0	2.5	1.333333333	18	S/-
M	Mature adult	2.384615385	3.285714286	3.75	3.5	4	NA	0	1.75	0.25	NA	4	NA	0	0.5	2.333333333	4	2.5	2.333333333	0.333333333	0.666666667	0	1	0.666666667	17	S/-
M	Mature adult	2.214285714	2	3.5	2.5	3	0	0	0.5	0	0	0	0	0.5	0.833333333	3	NA	2	2.666666667	1.333333333	0.666666667	0	0	0	19	L/-
M	Young adult	2.142857143	4	3.75	4	4	0	0	0.25	0.5	0	0.5	0	1	0.333333333	3.333333333	0.666666667	2	2.666666667	0	1	0	0	1.333333333	18	S/-
M	Young adult	1.153846154	0	3.25	2	1.5	NA	0	0	0.25	NA	NA	0	1.5	1.166666667	1.333333333	1	0.5	1.333333333	0	1	0	3	2.666666667	19	L/-
M	Young adult	2.5	4	2.5	4	4	NA	0	1	2.5	0.25	NA	0	0.5	2.666666667	2	NA	2	0.666666667	1.333333333	1.666666667	1	4	1.666666667	17	S/-
M	Young adult	2.692307692	3.571428571	3.75	3	2	1.5	0	2.25	1	NA	NA	0	0	0.166666667	1.333333333	4	2	1.666666667	0	0.666666667	0	0	2.666666667	18	S/-
M	Mature adult	2.538461538	0.166666667	3.75	3.5	3.5	NA	0	0	1	0	NA	NA	2	0.333333333	2.666666667	0	0.5	2	0	1	0	1.5	2	18	S/-
M	Young adult	2.230769231	0.666666667	3.25	3	2	NA	NA	0.75	0.5	NA	0.5	NA	0.5	1	1	NA	0.5	1.333333333	0	0.666666667	0	0.5	2.666666667	17	S/-
M	Young adult	2.666666667	2.4	3.25	3.5	3.5	3	0	1.5	0	NA	NA	NA	0	0.333333333	3.333333333	NA	1.5	1	0.666666667	1.666666667	0	0	1	19	L/-
M	Young adult	3	0.166666667	2.25	0.5	1	0	0	0	0	1.5	NA	NA	0.5	0	1	NA	0.5	0.666666667	0	0.333333333	0	4	4	20	L/-
M	Young adult	2.642857143	0.666666667	3.5	3	2	NA	0.666666667	0.5	0	0.5	NA	1.5	1.5	2	1	2	3	2.333333333	0.333333333	0.666666667	0	NA	2.333333333	18	S/-
M	Senior	1.714285714	2.333333333	3	3.5	4	NA	0	0.75	1.333333333	0	NA	NA	4	2.666666667	3.5	NA	3	3.333333333	0	2	0	NA	2	18	S/-
M	Young adult	2.214285714	3.4	4	4	3	NA	NA	0	0	1.25	NA	0	0	0	1.333333333	NA	3.5	1.333333333	0.666666667	0	1.5	0	2.333333333	18	S/-
M	Young adult	3.142857143	0	3.5	4	4	0	0	0.5	0	0	NA	0	1.5	1.166666667	2.333333333	2.5	1	1.666666667	0	1.666666667	0	2	2.666666667	18	S/-
M	Senior	2.75	4	4	4	4	NA	0	0	0	0	NA	NA	0	0	3.666666667	NA	1.5	2.666666667	0	0	0	2	1	17	S/-
M	Senior	0.785714286	0.571428571	2	4	4	0	0	0	0	0	0.25	3.5	1.5	0	2	1	0	2.666666667	0	0	0	1	1.333333333	19	L/-
M	Kitten	3.583333333	1	3.5	2.5	2	3	1	0.25	0.666666667	NA	NA	4	2	0.5	3	2	NA	3	0	1.333333333	0	1	1.666666667	19	L/-
M	Young adult	1.571428571	3	2	1.5	3	NA	0	0.75	0.666666667	0	NA	NA	1	0	0.666666667	NA	1	1.333333333	0	0	0	2	2	18	S/-
M	Young adult	2.285714286	3	4	3.5	3.5	1	0	1	0.5	0.25	NA	2	3	2.6	4	NA	3.5	3.333333333	0	1.333333333	1.5	1	1.333333333	17	S/-
M	Young adult	2.357142857	4	2	4	1	0	0	0.5	0	1.5	NA	0	0	0.5	1	NA	1.5	2.666666667	0	0.333333333	0.5	2	2	19	L/-
M	Young adult	1.923076923	1.4	2	3.5	3	0	0	0	0.333333333	0.5	NA	NA	2.5	0.333333333	1.5	NA	1	2.333333333	2	0.666666667	0	2	2	17	S/-
M	Mature adult	1.285714286	2.142857143	4	2	2	0.333333333	0.333333333	0	0	NA	1.6	0	0.5	0.166666667	3	NA	1	2	0	0.333333333	0	0	2.666666667	17	S/-
M	Mature adult	2.357142857	1	0.75	1.5	1.5	NA	0	0	0	0	NA	NA	3	0	1	0.5	1	2	1.333333333	0	0	2	0.333333333	17	S/-
M	Senior	0.928571429	0	2	0.5	0.5	0	2	1.25	2.5	3.5	NA	4	4	0.333333333	0.333333333	1	1	2.333333333	0	0	0	2	0.666666667	19	L/-
M	Young adult	3.307692308	3.75	3	4	3	NA	0	0	0	0	NA	NA	0	0.666666667	2.333333333	0	1	2	0	1	0	0.5	4	19	L/-
M	Young adult	2.642857143	0	2	4	1	0	0	0	0	0	NA	0	1.5	0	0.666666667	2	3.5	4	0	0	0	0	2	16	S/-
M	Mature adult	3.153846154	2	2.5	3	3	NA	0	0.25	1.5	NA	NA	NA	3	1	3.333333333	NA	3.5	1.333333333	0	0.333333333	0.5	3	0	18	S/-
M	Young adult	1.142857143	0	0.75	3.5	1.5	NA	0	0.75	0	0	NA	NA	0	0.333333333	1.333333333	NA	1	0.333333333	1	1.333333333	0	0.5	0.666666667	16	S/-
M	Young adult	3.928571429	3	3.25	3	4	4	0	0.75	3	0	NA	0	4	0.166666667	2.666666667	NA	2.5	3	0.666666667	2.333333333	NA	2	0.333333333	16	S/-
M	Young adult	0.714285714	2.571428571	3.25	2.5	0.5	0	0.333333333	0.5	2.333333333	0.75	NA	0	1	2.333333333	2	NA	1	1	0	1	2.5	4	0	18	S/-
M	Mature adult	3.230769231	2	4	4	4	NA	0	1.25	0.5	NA	NA	NA	1	1.833333333	2.333333333	NA	4	2.333333333	0	0.666666667	0	1.5	2	18	S/-
M	Senior	1.714285714	0	3.75	2	2.5	0	1	1.25	2	0	NA	NA	2	0.5	1.333333333	NA	NA	2	0.333333333	0	0	NA	2.333333333	19	L/-
M	Senior	0.857142857	0	1.75	4	3	0	0.333333333	0	0	0.25	NA	4	0	0	3	NA	1	1	0	0	0	2.5	1.333333333	16	S/-
M	Mature adult	1.357142857	0	2.25	3	2.5	0	2	0	0	1.25	NA	3	1	0.5	3	0	3	0.666666667	0.666666667	0	1	3	0.666666667	16	S/-
M	Young adult	1.714285714	3.25	4	4	3	NA	0.5	0.25	0.25	NA	NA	NA	0.5	1.166666667	2	0.5	1	1.333333333	0	1	1	2	2.666666667	16	S/-
M	Young adult	2.928571429	0.2	3.5	4	2.5	0	0	1	2.333333333	0	NA	NA	0.5	1.333333333	1	0	0	1.666666667	0	0.666666667	0	0	2	19	L/-
M	Senior	0.5	2.285714286	3.5	4	4	0	0	0	0	NA	NA	NA	0	0	0.333333333	0.666666667	2	2	0.333333333	0	0	0	0	17	S/-
M	Young adult	2.333333333	0	4	4	4	0	4	0	0	NA	NA	0	2	0	2.333333333	3	2	1.333333333	0	1	0	0	4	16	S/-
M	Kitten	2.857142857	3	3.25	3	3	NA	0	0	0.5	0.25	NA	0	1.5	0.333333333	2.333333333	1	2.5	2	0	1.333333333	0	3	2.666666667	20	L/-
M	Young adult	2.461538462	0	2.5	2	2	2	NA	0.25	0.5	NA	NA	1	0.5	0.333333333	3.5	0	2	1.666666667	0.666666667	0.333333333	0.5	2	0.333333333	19	L/-
M	Senior	0.428571429	1.285714286	1.25	2.5	2	NA	0	0.25	1.5	0	NA	1	0	0	1	0	0	0	0	0.666666667	0	0	1	16	S/-
M	Senior	1.857142857	3	2.5	3	2.5	NA	0	0	0	0	NA	0	0	0	1.666666667	NA	1	1.666666667	0.666666667	2	1	3	0	19	L/-
M	Senior	2.25	2.5	3.75	4	4	NA	0.666666667	1.5	1	NA	NA	NA	1	1.333333333	1.666666667	0.333333333	2	0	0	1.333333333	1	0	2.666666667	18	S/-
M	Young adult	0.923076923	0.142857143	1.25	3	0	NA	0	0	1	0.75	NA	NA	1.5	0	2	NA	1	2	0	1.333333333	1.5	4	2	18	S/-
M	Senior	1.642857143	2.25	2.75	2.5	2	0	2	0.75	2.75	2	NA	1	1.5	0.5	1.333333333	NA	1	2	1	1.333333333	NA	0	2	19	L/-
M	Mature adult	1.923076923	0.25	1.75	3	2	NA	3	1	1.75	0.75	NA	4	2	1	1	NA	2	3.333333333	1	0.666666667	NA	0	1	18	S/-
M	Mature adult	2.214285714	2.4	3.5	4	2.5	0	0	0	0	0.25	0	0	0	0	2.333333333	0.5	1.5	1.5	0	1.333333333	0	1.5	0	20	L/-
M	Young adult	3.214285714	0	3	2	2	NA	0	0	0	0	0	0	0	0	2	2	1.5	0.666666667	0	1.333333333	0	1.5	1.333333333	16	S/-
M	Young adult	1.857142857	2	2.75	3	3	0.333333333	0	0	2	3	0	0	0	0	1	1	1.5	0.666666667	0.333333333	0.333333333	1	0.5	1.333333333	18	S/-
M	Young adult	2.769230769	3.333333333	1.75	2	1.5	NA	0	2	1.333333333	NA	NA	NA	1	0.666666667	0.333333333	2	4	2	0.333333333	1	0	0.5	2.666666667	20	L/-
M	Mature adult	1.090909091	0	2	4	2	0	4	1.333333333	NA	2	1	4	3.5	2.25	1.333333333	0	1	0.666666667	0.5	2.666666667	2	2	2	19	L/-
M	Young adult	3.214285714	0.142857143	2.25	2	2	NA	4	2.25	3.25	1.25	NA	4	2.5	3	2	3	4	3	1.666666667	1.666666667	0.5	2	1	19	L/-
M	Senior	0.714285714	0	3.25	4	4	0	4	0	0.333333333	1.25	1.6	4	0.5	0.333333333	3	1	1	0.333333333	0.666666667	0.666666667	1	0	0.666666667	19	L/-
M	Young adult	3.571428571	0	4	2	1	NA	4	2	0.25	0.5	NA	NA	NA	0.833333333	3.333333333	4	4	4	0	1.333333333	0	0	2.666666667	19	L/-
M	Mature adult	1.571428571	4	2.25	3.5	3.5	NA	0	0	0	0	0	NA	0.5	0	2.333333333	4	1	1	0	0.666666667	0	0	0	19	L/-
M	Mature adult	1.714285714	2.75	2.333333333	4	1.5	NA	0	0	0	0	NA	NA	2	1.166666667	3	NA	1	2.666666667	0	1.333333333	0	0	1.666666667	19	L/-
M	Young adult	3	1.25	2.75	1	1.5	0	3.5	1	2.5	NA	NA	NA	2.5	1.333333333	1.666666667	0	1	2	0.333333333	1.333333333	NA	1	1.333333333	19	L/-
M	Young adult	3.615384615	1.5	2.5	3	3.5	0	NA	NA	NA	NA	NA	0	0	1.666666667	3	2.5	3.5	2.666666667	0.333333333	2	0	NA	4	15	S/-
M	Young adult	2.615384615	4	2	4	1.5	0	0	0	0	0	NA	NA	0	0	1	0	3	1.333333333	0	0	0	0	2	17	S/-
M	Mature adult	2.5	3.6	2.5	4	3.5	NA	0	0	0.333333333	1.5	3	NA	2	2	2.666666667	1	2.5	1.666666667	0	1	0	2	1.333333333	16	S/-
M	Young adult	2.071428571	0	2.5	3.5	2	0	0	0.25	0	0	NA	0	1.5	1	2.666666667	NA	1.5	2.333333333	0	1	0	0	1.666666667	19	L/-
M	Mature adult	1.692307692	0	4	4	4	NA	0	0.5	0	NA	NA	NA	3.5	1.333333333	2.333333333	2	1.5	1	0	1.333333333	0	3	1	16	S/-
M	Senior	1.769230769	1	3.5	4	2.5	0	0	0	0	0	0.5	NA	0.5	0	2	NA	1	2.666666667	0	0	0	3	1.666666667	16	S/-
M	Mature adult	1.785714286	0.25	3.5	4	2.5	NA	NA	0	0	1.5	NA	NA	1	1	2.333333333	NA	1.5	1.333333333	0	0	0	1.5	1	16	S/-
M	Young adult	2.857142857	0	3.25	2	2	NA	NA	1.75	2	0.25	NA	NA	2.5	0	1.666666667	NA	3	2.666666667	2	0	0	4	1.333333333	19	L/-
M	Senior	2.142857143	0	2.5	4	3.5	0	1	0.5	0.333333333	1	NA	0	0	0	0	0	2.5	2	0	0	0	2	2.666666667	20	L/-
M	Senior	2.571428571	0.571428571	3.5	4	3.5	0	0	0	0	0.25	NA	0	1.5	0.5	2.333333333	2	2	3.333333333	0.333333333	0	0.5	4	0	17	S/-
M	Young adult	3.571428571	0.285714286	3.25	3	1	NA	NA	0.25	2	0.5	NA	NA	2	0	1	2	3	3	0	0	0	3	1.666666667	16	S/-
M	Senior	2.928571429	2	2.5	3.5	3.5	NA	0	0	0	0	0	4	0.5	3.5	4	4	1.5	1.666666667	2	3	1	0	4	19	L/-
M	Young adult	3	0	4	2.5	4	0	0	1.75	2	NA	0	0	4	0.8	2	3	3	4	2	3	0	0	3.666666667	15	S/-
M	Young adult	2.538461538	0.2	2.5	3	3	NA	0	0.5	1.75	0	NA	NA	3	1	1.333333333	3.5	2.5	1.333333333	1.666666667	1	NA	1	1.666666667	17	S/-
M	Young adult	2.642857143	0.6	4	4	4	0	0	0	0	0.333333333	NA	0	0	0	3	2.666666667	4	1	0	1	1	1.5	2.666666667	19	L/-
M	Young adult	2.25	0	1.333333333	0	2	NA	4	0	0	NA	NA	NA	2.5	1.166666667	2	NA	2	1	0	1.333333333	0	2	2.333333333	19	L/-
M	Young adult	2.923076923	0	2.75	4	3	NA	2.666666667	0	1.333333333	NA	NA	0	2.5	1.2	1.666666667	0	0	2.333333333	0.333333333	1.333333333	0	4	4	18	S/-
M	Mature adult	1.785714286	0.2	2.75	3	1.5	NA	2.5	1.75	3.25	2	NA	3	1.5	0.166666667	1.333333333	3.5	1.5	1.666666667	0.666666667	0.666666667	1	NA	2.666666667	17	S/-
M	Young adult	2.785714286	0.333333333	2.75	4	3	0.666666667	4	0.25	1.25	0	NA	1	0.5	1.333333333	2.666666667	2.333333333	3	2	0.333333333	1.333333333	0	2.5	2.666666667	19	L/-
M	Young adult	3.142857143	1.6	2.75	4	3.5	0.666666667	2.333333333	1.25	2.5	0	NA	2	1.5	1	2.333333333	2	2.5	2.666666667	0	1	0	2.5	2.666666667	16	S/-
M	Senior	1.230769231	0.857142857	3.5	3	3.5	NA	0	0	0	NA	NA	0	0	0.166666667	3.333333333	0.5	1	1.666666667	0	0	0	0	0.333333333	19	L/-
M	Young adult	2.285714286	4	1.75	4	3	4	0	0	0.333333333	0	NA	NA	0.5	0	3	0	1	2.5	0	0.666666667	0	2	2.666666667	16	S/-
M	Senior	1.076923077	0.142857143	0.25	2	3.5	0.333333333	0	0	0	0.25	NA	3	0	0.5	1	0.666666667	1	1	2.666666667	1	0	1	0.666666667	19	L/-
M	Kitten	2.428571429	0	0.5	2	1.5	0	0	0	0	0.25	NA	NA	0	0	0	0	0	1	0	0	0	0	1	19	L/-
M	Young adult	2.642857143	3.25	3	3	2.5	0	1	0	0.25	0	0	0	1	0.833333333	2	1.5	3	2	0.333333333	0.333333333	0	3	2	19	L/-
M	Young adult	1.285714286	0	2.25	4	4	0	2	0	0	0	NA	NA	1.5	0.166666667	1	0	1	2	0	0	0.5	2	1.333333333	18	S/-
M	Young adult	2	1.5	2.75	2	1.5	NA	1	1.25	1.5	NA	NA	NA	1	0.333333333	0.666666667	NA	1.5	2.5	0	0.333333333	0	0	0.666666667	16	S/-
M	Young adult	2.538461538	0	4	3.5	2	NA	3.333333333	1.5	0.666666667	NA	NA	4	0	1	3	NA	3	2	0	2.666666667	0	0	2.333333333	18	S/-
M	Senior	1	0	3.75	2	4	4	0	0	0	0	NA	0	1	1.4	2	NA	1	1.333333333	1	0.666666667	0	0.5	2.666666667	19	L/-
M	Young adult	2.785714286	0	1.5	1.5	2.5	1	NA	3.5	1.5	0	NA	0	1	0.5	0.666666667	NA	1.5	0	0	1.333333333	0	0	1	17	S/-
M	Young adult	1.785714286	0	2.5	2	2	1.666666667	0	0	0	0	NA	1	1.5	1.166666667	2.666666667	0	1	1.333333333	0	1.333333333	0	0	2.333333333	18	S/-
M	Young adult	0.461538462	0	3	2	0.5	0	NA	0.666666667	0.333333333	NA	NA	NA	2.5	2	1.666666667	1	0.5	1.5	NA	0.666666667	0	0	0.333333333	19	L/-
M	Young adult	2.076923077	2.857142857	4	3	3	NA	1	0	0.25	NA	NA	0	0.5	1.5	1.666666667	NA	1	2	0	0	0	0	0.333333333	17	S/-
M	Young adult	1.857142857	1.5	3.75	2	3	NA	0	0	0.333333333	0	NA	NA	2	1	3	4	2	2.333333333	0	1	1	1	2	18	S/-
M	Mature adult	1.642857143	3.5	3	3	2.5	NA	0	0	0.333333333	0	3.75	0	0.5	0.333333333	0.666666667	2	2.5	1.666666667	0.333333333	1	0	0.5	0.333333333	17	S/-
M	Young adult	2.153846154	3.25	2.5	2.5	1.5	2.5	0	0	0	0	NA	0	0	2.666666667	0.666666667	0	0	0.666666667	0	2	0	0	1.666666667	19	L/-
M	Young adult	2.615384615	4	4	4	3	NA	0	1.25	0	0	NA	NA	1	0	2.333333333	3	3.5	2.666666667	0	0.666666667	0	1	1.666666667	17	S/-
M	Senior	2.846153846	1.857142857	4	4	3.5	2	1	1	1	0	0.666666667	NA	NA	1.166666667	4	1.5	4	3	0	2.666666667	0	1	3	16	S/-
M	Young adult	3.5	2.571428571	2.5	2.5	3	0	0.333333333	0.75	0.5	NA	NA	1	0.5	1.333333333	3	3	4	2.333333333	0.666666667	1.333333333	0	4	0.666666667	19	L/-
M	Young adult	3	2.2	3.25	2	1	NA	0	0.75	0	0	0	NA	3	0.666666667	1.666666667	NA	2	2	0	1	0	0	1.333333333	19	L/-
M	Young adult	3	0.4	0.25	3	1	NA	0	0.75	0	0	2	NA	4	0	1	NA	2.5	2	0	0.666666667	0	0	0.666666667	19	L/-
M	Mature adult	2.642857143	0.333333333	3.5	4	3	NA	2	0	0	0	NA	NA	1.5	0	2	NA	3	2	0	0	0	2	2	17	S/-
M	Mature adult	2.857142857	2	2.75	4	3	2	1	0	0	0	NA	0	1.5	0.166666667	2.333333333	NA	4	2	0	1	0	0	2.666666667	18	S/-
M	Senior	1.571428571	2.5	2	3	2.5	0	2	0	0.25	0	0.666666667	0	1	0	1.333333333	0	2	1.666666667	0.666666667	0.666666667	1.5	2	1.666666667	18	S/-
M	Senior	1.571428571	2.5	1.5	4	1.5	0	1.333333333	0	1.5	0	1.666666667	1	0	0.166666667	2.666666667	3.333333333	3	0.666666667	0.666666667	1.333333333	0	0	1	18	S/-
M	Young adult	3.071428571	3.857142857	4	2	3.5	NA	0	0.25	1	0	NA	NA	0.5	0.4	3	NA	3	2.666666667	0	2	0	0	0	17	S/-
M	Young adult	2.461538462	0.666666667	2.5	3.5	2	NA	3.5	0.75	0	NA	NA	NA	2.5	3.25	2.333333333	1.666666667	2.5	2	0.333333333	1.666666667	0	1.5	2	19	L/-
F	Young adult	1.461538462	2	2	4	2	0	0	0	1	1.75	NA	0	0	0	NA	2.666666667	4	NA	0	1	NA	NA	NA	16/19	S/L
F	Senior	1.923076923	0	3.25	2.5	2	0	0.5	0	1.75	NA	NA	1	1	2.666666667	1	2	3.5	1.333333333	0.666666667	0	0	4	1.666666667	19	L/L
F	Mature adult	2.142857143	1.75	3	4	4	1	0	0	0	0	0	NA	0	0	3	2	4	1.333333333	0	1.333333333	0	2	2.666666667	19	L/L
F	Mature adult	2.230769231	0	3	3.5	2	NA	0	2	1	NA	NA	NA	1.5	1.333333333	1	1.333333333	1.5	2.333333333	1	1.666666667	0	NA	1.666666667	18/19	S/L
F	Senior	1.461538462	2.5	4	4	4	0	0.666666667	0	0	0.25	2	4	4	0	NA	1	4	NA	0	0	NA	NA	NA	18/19	S/L
F	Young adult	2.857142857	0.714285714	0.75	4	2	NA	0	0.25	0	0	NA	NA	1	0.333333333	0	3	1	2.666666667	0	0	0	0	2	16/17	S/S
F	Young adult	2.785714286	3.285714286	3.25	4	4	NA	0	0	0	0	0.6	1	0	0.333333333	3	2	2	1.666666667	NA	0	2	2	3	16	S/S
F	Senior	2.153846154	0.25	2.5	3.5	3	NA	0	0	0	NA	NA	NA	2.5	1.666666667	2.666666667	0	2	2.333333333	1.666666667	2	0	0.5	3.333333333	17/19	S/L
F	Young adult	2.214285714	2.857142857	3.25	3	3	NA	0	0.75	0.5	NA	NA	0	2.5	0	2	1.333333333	0.5	2.333333333	0	2	0	0	2.666666667	19	L/L
F	Young adult	2.846153846	2.5	3.25	2.5	3.5	2	0	0.5	0	NA	0	2	0.5	1.166666667	2.333333333	NA	1.5	2.333333333	0	1.333333333	1	2.5	2.666666667	19	L/L
F	Young adult	1	0	2.75	3	2	NA	1.5	0.5	1	NA	NA	NA	0.5	0.333333333	2.666666667	NA	2	1	0.666666667	1	0	2	1.333333333	18/19	S/L
F	Young adult	3	0.5	2.75	3	3.5	NA	0	0.5	0	0	NA	0	4	0.166666667	1.666666667	NA	1	2	0	0.666666667	0	0	1.666666667	17/18	S/S
F	Senior	1.5	0	2	3	1.5	NA	2	1.25	0.333333333	NA	NA	NA	2.5	0	1.666666667	NA	1	2	0.333333333	1.333333333	0.5	NA	1.5	18	S/S
F	Young adult	2.307692308	0.75	1.75	1.5	0.5	0	0	2.75	0	NA	NA	4	2.5	0.166666667	1.666666667	0	0.5	3	0.666666667	1.333333333	0	0	1	16/19	S/L
F	Mature adult	1.8	0	3	3	4	0	NA	0.25	0.333333333	3.333333333	NA	NA	1	0	2.666666667	NA	1	3.333333333	0	1	0	4	0	16/19	S/L
F	Mature adult	2	2.75	0.5	4	3	NA	0.5	0	1.333333333	NA	NA	NA	1	0.333333333	2	0	0.5	2.666666667	0	1.333333333	0	2.5	1.333333333	16/18	S/S
F	Mature adult	1	0.142857143	3	2.5	0	0	0	0.5	0.75	1.25	NA	0	0	1	0.666666667	0.5	2	0.666666667	0.666666667	1.333333333	0	0	0.333333333	18/19	S/L
F	Senior	0	0	1	4	4	NA	NA	0.75	2	0	NA	NA	1	0	1.666666667	0	0	0	2	0	0	0	0	16/19	S/L
F	Young adult	3.166666667	1.25	3.25	1.5	3.5	NA	0.5	1	1.333333333	NA	NA	NA	0.5	1.333333333	1.333333333	1	0	3	1	1.333333333	0	0	4	16/20	S/L
F	Young adult	2.785714286	0.142857143	1	4	4	NA	0	0	0	0	NA	NA	1	0	1.333333333	3	1	2.333333333	0	1	0	3.5	2.333333333	18/19	S/L
F	Young adult	3.571428571	0	3.5	4	4	0	0	0	0.25	NA	0	1	0	1	3	3	2.5	1.666666667	0	1.333333333	0	0.5	2	18	S/S
F	Young adult	1.769230769	0	1.75	3	2	NA	0	0.5	0.333333333	NA	NA	NA	3	1	1.333333333	NA	NA	2.333333333	0	0.666666667	0	NA	0.333333333	17/19	S/L
F	Senior	0.285714286	0	4	4	4	0	4	0	1.333333333	0	NA	0	4	1.833333333	2	NA	NA	NA	0.333333333	2.333333333	0	4	2.666666667	17/19	S/L
F	Senior	1.214285714	3.285714286	3	4	4	0	0	0	0	NA	3	0	0	0	2.333333333	NA	0	0.666666667	0	1.666666667	0	0	2.666666667	16/17	S/S
F	Young adult	1.857142857	0.285714286	3.25	3	3	0	1.333333333	1.75	3	2.5	0.5	3	0	0.8	1	3	2	1	0	0.666666667	1.5	2	2.666666667	17/19	S/L
F	Young adult	0.714285714	1	1	3.5	1	NA	2.5	0.25	0.666666667	0	NA	NA	0	0	0.666666667	1	1	1.333333333	0	0	0	0	0.333333333	18/19	S/L
F	Senior	2.071428571	2.857142857	3.25	4	2.5	4	0	0	0.75	0	NA	0	0	1.333333333	1.666666667	3	1.5	3	0.333333333	1	0	0.5	1.666666667	18/19	S/L
F	Mature adult	2.714285714	0	2.5	3	4	NA	4	1.25	0.75	0	NA	4	3.5	4	4	0	3	1.666666667	1	2.333333333	0	0	2.666666667	19	L/L
F	Young adult	2.461538462	0.333333333	3.5	4	3	0	0	0.25	0	NA	0.2	4	0	0	2.666666667	2.333333333	2	1.333333333	0	0.333333333	0	0	3	16/17	S/S
F	Young adult	4	4	3.25	4	1	NA	0	0.75	1	0	NA	NA	2	0.5	0.333333333	4	3	4	0	4	0	0	3.333333333	16/19	S/L
F	Senior	1.214285714	0	3	4	3.5	NA	4	1.5	2.5	0.25	NA	NA	2	0	2.666666667	1.333333333	0.5	1.666666667	0	1	0	NA	2.333333333	17/18	S/S
F	Mature adult	2.214285714	0.428571429	3	4	3.5	0	2.666666667	0.5	1.25	NA	3.5	2	1	0.5	3.333333333	1.666666667	2	3	0.666666667	0.666666667	0	0	1.666666667	17/19	S/L
F	Young adult	3.25	2.285714286	1.5	3	2.5	2	1.666666667	0	0.666666667	NA	NA	0	0	0	2.5	2	4	4	0	0.666666667	2	4	1.333333333	17/21	S/L
F	Young adult	3.076923077	0.5	3.25	4	4	NA	0	0	0	NA	NA	NA	0.5	0.25	3.333333333	0	1	3.5	0	0.666666667	0	NA	0	19	L/L
F	Mature adult	0.153846154	0	2	4	3.5	0	0	1	1	NA	NA	0	0	0	2	NA	0	2	0	0.333333333	0	0	3	19/20	L/L
F	Senior	2.5	0.857142857	3	3.5	2	0	4	0.75	1.5	2.5	NA	3	1	0.333333333	2.333333333	0.5	1	2	0.666666667	0.333333333	0	3	1.333333333	18/19	S/L
F	Senior	2.076923077	0	4	3.5	3.5	4	NA	0	0	NA	NA	0	0	1.333333333	4	3	1.5	2.333333333	0	0.333333333	0	0	2.333333333	16/19	S/L
F	Young adult	1.461538462	0	3.25	3	3	0	4	0.75	0	NA	0.5	4	3	0	1.666666667	2	3	1.666666667	0	0	0	0	1.333333333	16/20	S/L
F	Kitten	1.357142857	0.25	4	1.5	4	NA	0	1	1	1	NA	0	1.5	1.666666667	2.333333333	NA	1	0.333333333	1.333333333	1.333333333	0	0	0.666666667	18/19	S/L
F	Senior	0.285714286	1	2.666666667	3	1.5	NA	NA	0	0.666666667	3	NA	NA	NA	0	0.666666667	NA	NA	2	0	0.666666667	0	0	2	19	L/L
F	Mature adult	1.416666667	0	1.25	1	0	NA	NA	1.75	0.5	NA	NA	NA	1	2.4	0	NA	2.5	1	0	0	0	0	1.333333333	19	L/L
F	Young adult	3.285714286	0	2.333333333	4	3.5	NA	0	0	0	0	NA	NA	0.5	0	3.333333333	NA	0	1.333333333	0.666666667	0	0	4	4	16/17	S/S
F	Mature adult	0.916666667	1	1.5	4	1.5	NA	NA	0	0	1	NA	NA	0	0	0.333333333	NA	1	0	0	0.333333333	0	0	1.333333333	19/21	L/L
F	Senior	1.923076923	3.5	4	2	3.5	NA	0.333333333	0.25	1.5	NA	NA	0	0.5	2.666666667	1.666666667	NA	0	0.666666667	0	0.666666667	0	NA	2.333333333	19	L/L
F	Mature adult	1.928571429	0	4	3	3.5	2	4	0.5	1.333333333	1	NA	0	3	2.666666667	0.666666667	NA	3	1	1	1.333333333	1	1	2.333333333	16/19	S/L
F	Mature adult	1.857142857	0.428571429	2.5	1	0	NA	NA	3	3.333333333	0	NA	NA	0	0	2.666666667	4	3.5	2	0	1.333333333	0	NA	1.333333333	16/20	S/L
F	Senior	1.428571429	3.333333333	4	4	4	1	0.5	0	1	1.666666667	1	4	1	0	4	2.666666667	2	1.333333333	0	1	0.5	4	1.333333333	16/17	S/S
F	Senior	0.666666667	0	3	1.5	2.5	NA	4	2	3.666666667	NA	1	1	0.5	0	2	1.666666667	2	0.333333333	0	0.333333333	1	3	0.666666667	18/19	S/L
F	Mature adult	0.785714286	3	0	2	3	NA	0	1	2.666666667	2.5	NA	0	0	0	2	NA	2	2.333333333	0	0	2	2.5	0	18/19	S/L
F	Young adult	2.090909091	0	2	4	1	0	2	0	0	NA	NA	1.5	1.5	0	2	NA	2	0.666666667	0	0	0	3.5	0.666666667	18	S/S
F	Mature adult	1.846153846	1	2.25	3	2	0.666666667	1	0	0	NA	NA	0	2	0.666666667	2.333333333	1.5	2	0.666666667	0.333333333	1.333333333	0.5	3	2.666666667	16/17	S/S
F	Young adult	2.307692308	1.5	4	4	4	NA	1.666666667	0	0.666666667	NA	NA	0	3	0.166666667	2.666666667	NA	3	1.333333333	0	1.666666667	0	1.5	0.666666667	17/18	S/S
F	Senior	2.214285714	4	2.75	3	3	0	0	2.5	1.5	1	NA	NA	0	2.6	1.333333333	1	1	2.666666667	0	1.333333333	1	1	2.666666667	17/19	S/L
F	Senior	0.5	0	3.5	4	3.5	0	NA	1	0.75	1.25	NA	0	0	1	2.666666667	0	2	1	2.333333333	1.333333333	0	2.5	1.333333333	16/18	S/S
F	Senior	1	0.142857143	3	3.5	2	0	3	0.75	1.5	NA	NA	3	3	1	1.666666667	2	4	2	1.333333333	1.5	1	3.5	1.666666667	17/19	S/L
F	Senior	3.083333333	0	4	4	4	NA	NA	0	0	0	NA	0	0	0.166666667	1.666666667	NA	4	4	0	0	0	4	2.333333333	16/17	S/S
F	Young adult	2.071428571	0	2.25	4	4	NA	0	1	0	0.75	NA	2.5	2.5	0	1.333333333	NA	2	2.666666667	0.333333333	0	0	0	2.666666667	18	S/S
F	Young adult	2.727272727	0	1.25	3	1	0	NA	0	0.25	NA	NA	0	1	0	1	1	2	3	0.333333333	0.5	0	0	1.333333333	19	L/L
F	Senior	1.307692308	1.4	3.5	4	3	0	0	0	0	NA	0	0.5	0.5	1.25	2.333333333	1	2.5	2.666666667	1	2	1	1	2.666666667	18/19	S/L
F	Senior	0.5	0	2.5	1.5	0	NA	0	0.25	1	0.333333333	NA	0	1	0	0.666666667	3	3	2	0	0.333333333	NA	NA	3	19	L/L
F	Young adult	2.25	0.571428571	2	3	2	NA	1.666666667	0	0.666666667	0	NA	NA	2	1.5	2.666666667	2	3	2	1.333333333	2.666666667	0	0	0	18/19	S/L
F	Young adult	2.285714286	1.333333333	3.5	4	3	0	1	1.25	2.5	2.25	NA	4	4	0	3.666666667	NA	2	2.333333333	3.333333333	0.333333333	0	0.5	1	16/17	S/S
F	Senior	0.857142857	0.333333333	1.75	2.5	3.5	0	0	0	1.333333333	NA	NA	0	0.5	0.666666667	1.5	0	2	1.333333333	0	1.333333333	0	2	2.666666667	19/20	L/L
F	Mature adult	2.928571429	4	3.75	0	3.5	4	0	0.25	0	0	NA	0	1.5	0.333333333	3.333333333	1.5	1.5	2.666666667	1	0.333333333	0.5	0.5	0.333333333	19/21	L/L
F	Senior	3.071428571	2	3.75	4	1.5	1.666666667	0	0.25	0.25	1	NA	0	2.5	0	3.666666667	3	4	3.333333333	3	0.666666667	0.5	0	1	18	S/S
F	Young adult	3.142857143	2.75	2.75	3	2	NA	0	0	0	0	NA	NA	0	0.333333333	2.333333333	NA	0.5	1.666666667	0	0.666666667	0	0.5	3	18/19	S/L
F	Young adult	2.909090909	0	3.666666667	2.5	4	NA	NA	1	0	NA	1	NA	2	1.166666667	2.333333333	NA	1.5	2	0	1	1	3	2.666666667	19/20	L/L
F	Young adult	2.666666667	0.6	1.5	3	3	NA	0	0	0	0	NA	NA	0	0	1.333333333	NA	1	4	1.333333333	1.333333333	0	3	2.666666667	17/19	S/L
F	Young adult	2.928571429	0.285714286	3	4	1	NA	0	1.25	3	1	NA	0	4	0.333333333	2.333333333	NA	2.5	3	0.333333333	2	NA	4	0	16/19	S/L
F	Mature adult	1.285714286	0	2.75	3	1	NA	4	0	1	1	NA	0	1.5	0.166666667	1.333333333	NA	0	1.333333333	1	0	0.5	0	0	18/19	S/L
F	Mature adult	2	0	2.25	3	1	NA	3	1.5	2.666666667	1	NA	NA	2	0.666666667	0.333333333	NA	2	3.5	0	0	0	NA	2.333333333	18/19	S/L
F	Young adult	1.285714286	0	3.25	1.5	3	0	0	0.5	1	0.25	NA	NA	0	0.5	0.666666667	0	NA	3.333333333	0	1.333333333	0	0	1.333333333	17/19	S/L
F	Mature adult	1.428571429	0	2	3.5	4	NA	NA	0.5	0.666666667	NA	NA	NA	1	0.8	2	NA	NA	1	0	1.333333333	0	0	2	18/19	S/L
F	Young adult	2.153846154	0	2	3	2	0	4	0.5	0.25	0.75	NA	3	1.5	0.666666667	2.333333333	1	1.5	1.333333333	0	1	0	3.5	2	18/19	S/L
F	Mature adult	1.214285714	0.571428571	3.25	4	2.5	0	0	0.75	1	1.25	NA	0	0	0.666666667	1	NA	0.5	1.333333333	0	0.666666667	0	0	1	16	S/S
F	Mature adult	2.142857143	NA	3.75	4	3	NA	0	0	0.666666667	0	NA	0	2	0.333333333	2	NA	1	1	0	2	0	NA	0	16/18	S/S
F	Young adult	1.357142857	0	4	3	2.5	NA	NA	0	1.333333333	NA	NA	0	1.5	0	0.666666667	NA	2	0	0.666666667	0	0	0	2	16/17	S/S
F	Young adult	2.923076923	NA	3.75	4	3.5	NA	1.5	0	0.333333333	NA	NA	NA	0.5	1.333333333	2.333333333	NA	2	0	0	0.666666667	0.5	NA	2	18/19	S/L
F	Senior	0.692307692	2	3	4	3.5	NA	2	0.75	2	NA	4	4	3	0.6	2	1.333333333	2.5	1.333333333	1.666666667	2	0	4	1.5	16/20	S/L
F	Senior	1.071428571	0	3.25	4	4	0	0	0	0	4	0	4	0	0	3.333333333	1	0	1	0	0.666666667	0	0	0	16/17	S/S
F	Mature adult	1.2	0	1.75	1	0	0	0.666666667	0.333333333	1.666666667	NA	NA	4	0	0	1	NA	3	0	0	0.333333333	0	0	0.666666667	19/20	L/L
F	Senior	0.75	0.666666667	3.5	3	3.5	0	0	0.25	0.75	NA	3	NA	0.5	1.5	2	0	2	1.666666667	0	1	0	1	0	19	L/L
F	Mature adult	1.714285714	3.2	2.5	3	2	NA	0	1	3.333333333	2	NA	2	1.5	0.4	2	2	2	2.333333333	0.666666667	1.666666667	0	1	2	18/20	S/L
F	Mature adult	1.222222222	3	1.75	4	4	3	0	0.25	2	0	0	1	1	1	1.666666667	0	0.5	1.666666667	0	2	0	2	1.666666667	16/19	S/L
F	Senior	2.571428571	3.571428571	1.75	4	3.5	1	1	0.5	1.75	2	NA	2	1.5	1.6	3	3	2	2.333333333	1	1	0	3	1.333333333	16/19	S/L
F	Senior	0.714285714	1.666666667	2.25	4	4	1	2.666666667	0.75	2.5	2.25	NA	NA	1.5	1.25	2.666666667	NA	1	1.5	2.666666667	1	2	2.5	0.333333333	16/19	S/L
F	Senior	2.214285714	0	3	3.5	3	0	4	0.5	1	1	2.4	3.5	2.5	0	3	0.666666667	1.5	1	0.333333333	1.666666667	0	0	2.333333333	16/18	S/S
F	Mature adult	0.642857143	1	3	3.5	3.5	0	1	0	1	1	NA	0	2	0.333333333	2.333333333	1.5	0	2	3	1	0	2	0	16/19	S/L
F	Mature adult	2.285714286	1.285714286	3	3	1	NA	0	1.75	1.5	0	NA	NA	0	0.75	1.666666667	NA	0.5	1.333333333	0.333333333	1.333333333	0	0	2	16/19	S/L
F	Senior	0.571428571	1	0.5	2	0	NA	1	1	3.5	2.75	0.5	NA	1.5	0	0	1	0.5	2.666666667	0.666666667	0	0	1	0	16/18	S/S
F	Mature adult	3.071428571	1.25	2.5	4	4	NA	0.5	0	1	3.25	1.5	NA	2	1.8	2.333333333	1	2	2	3	2.333333333	0	0	1.333333333	18/19	S/L
F	Mature adult	2.615384615	1	3.5	4	2.5	NA	1.5	0	0.5	2.25	NA	0	2	0	2	3	3	2	0.666666667	1.333333333	0	0	3.333333333	16/19	S/L
F	Mature adult	1.285714286	3.5	1.75	3	1	NA	0	0.25	1	0.5	NA	NA	0	0	1.666666667	0	1.5	1	0	0.666666667	0	2	1	17/19	S/L
F	Senior	2.071428571	3.75	4	4	4	3	0	0	0	0	NA	0	0	0	3.666666667	2	2.5	3.333333333	0	0	0	2.5	2	19/20	L/L
F	Senior	1.75	0	2	4	2	NA	2	0.25	1.333333333	1.25	NA	3	2	1	1.333333333	NA	1.5	1.333333333	0	0.333333333	0	2.5	2	16	S/S
F	Senior	3.714285714	3	3	4	3	NA	1.5	1	2	1.25	4	1	1	1.166666667	2.666666667	3.333333333	4	3.333333333	4	1	0.5	2	1.333333333	16/19	S/L
F	Mature adult	1.714285714	0	3.25	3.5	4	NA	0	0	0	0	NA	NA	2	0	1.666666667	NA	1	2.666666667	0	0	0	1	1	16/17	S/S
F	Mature adult	2.357142857	NA	3.5	4	2	NA	NA	0	0	0	NA	NA	0	0.333333333	0.666666667	0	1	3	0	0	2	2	1.333333333	17	S/S
F	Senior	0.571428571	2	2.25	1	1	NA	0	0	0.25	NA	NA	NA	0	0	1.333333333	NA	NA	0.666666667	0	0	0	0	0	16/18	S/S
F	Mature adult	3.416666667	3	2.5	2.5	2	0	0	0	0	0.666666667	NA	NA	2	0	1.333333333	2.5	1.5	4	0	0	0.5	1	2	16/18	S/S
F	Young adult	2	0	2.75	3	2	NA	0	0.75	1.75	0	NA	NA	2	0	2	2	1.5	2	0	0	1	2.5	1.333333333	16/19	S/L
F	Young adult	3.357142857	3	1	4	2	NA	0	0.5	0	0.5	NA	0	0	0	1	2	1.5	2.333333333	0	0	0	0	2.666666667	17/19	S/L
F	Young adult	2.153846154	1.2	4	3	4	1	1.666666667	1.25	1.5	NA	NA	0	2	1.6	1.666666667	NA	2.5	2.333333333	2.666666667	2.333333333	0.5	0	1	16	S/S
F	Mature adult	2.692307692	3	2.5	4	4	1	0	2.75	2.666666667	1.333333333	NA	0	1	0.666666667	2.5	4	1	3.666666667	1.333333333	2	0	0.5	1	17	S/S
F	Senior	0.714285714	2	4	1	2.5	0	0	0.75	0	NA	NA	NA	3	1.833333333	2	NA	0.5	2.5	0	0.333333333	NA	0	2.666666667	19	L/L
F	Young adult	3.076923077	0	3.25	4	2.5	0	0.5	0	0	NA	NA	0	0.5	0.5	3.666666667	1.5	2.5	1.666666667	0	2.333333333	0	3	2	18/19	S/L
F	Senior	3.357142857	1.25	3.75	2	3	0	0	0.25	0	0.5	NA	0	3	0	2.333333333	2.333333333	3	2.333333333	0.333333333	0	0	4	1.333333333	19/21	L/L
F	Senior	1	0	1.25	4	3.5	NA	0	0	0	0	NA	4	0	0.166666667	2.333333333	1	0.5	0.666666667	0	1.333333333	0.5	4	1	19/20	L/L
F	Kitten	3	1	2.75	4	2	NA	0	0.5	0	NA	NA	NA	1	1.666666667	1	0	0	2.333333333	0	1.333333333	0	0	3	18/20	S/L
F	Young adult	2.769230769	1.666666667	1	4	2	1	0	0	1	0	NA	NA	2	0	2	1	0.5	2.5	0.333333333	0	0	2	2.666666667	17/18	S/S
F	Young adult	1	0	2.25	2	2	0	0	0	0.5	0	NA	NA	0	2.333333333	1.333333333	0.333333333	2.5	0.666666667	0	0.5	0	0	0	16/18	S/S
F	Kitten	2.357142857	0	1.75	2	2	0	0	0	1	0	NA	NA	0	2.333333333	1.333333333	0	2	0.666666667	0	0.666666667	0	0	0.333333333	17/18	S/S
F	Young adult	2.642857143	0	0.5	4	4	NA	0	0.25	1.5	2	NA	NA	0.5	0	3.333333333	NA	1	1.5	0	1	0	0	0	18/19	S/L
F	Young adult	2.428571429	0	4	4	4	0	0.666666667	0	1.5	0	NA	0	2.5	0.333333333	1.333333333	0	2	2	0.666666667	2	0	0	2	18/19	S/L
F	Mature adult	1.769230769	2.333333333	4	4	4	3	1.666666667	0	0.75	NA	NA	NA	1	1.666666667	2.333333333	0	3	2.666666667	0	1	0	0	2.333333333	17	S/S
F	Young adult	2.5	0.25	3.5	3	1.5	NA	0	0.25	0	0.25	NA	0	0.5	1	1.666666667	1.5	2	2	0.333333333	0.666666667	0	4	1.666666667	17	S/S
F	Young adult	2.428571429	2.5	3	4	3	0	0	0	0.666666667	0	NA	NA	2	0.5	2	0	1.5	2	0	1	0	0	1	19	L/L
F	Mature adult	1.461538462	0	1	0.5	1.5	0	0	1.75	4	0	0.2	0.5	0	0.666666667	1.666666667	0.5	2	1.333333333	0	1.333333333	0	0	1.666666667	15/19	S/L
F	Young adult	2.416666667	NA	4	4	4	1	0	1.25	0	0	NA	NA	1	1.833333333	2.666666667	NA	1	1.333333333	4	1	0	0	1.333333333	18/19	S/L
F	Senior	0.214285714	0	1	2.5	2	0.333333333	4	0	0	0	NA	1	2	0.666666667	1	0	0	0.333333333	0	1	0	2	1	18	S/S
F	Mature adult	1.5	0.75	2.75	3.5	3	NA	1.5	0	0	1	2	NA	2	0	1.333333333	0	4	3.333333333	0.333333333	1	0	0	0	17/19	S/L
F	Young adult	2	3	4	3.5	2	0	0	0.25	0.5	NA	NA	NA	2	0.5	2	0.666666667	1.5	1.666666667	0	1	0.5	0	0.333333333	19	L/L
F	Young adult	3.142857143	3.285714286	3.25	3.5	3	NA	0	0	0	0	NA	NA	0	0.333333333	2	4	3.5	1	0	0	1	0	3	16	S/S
F	Kitten	0.928571429	2	3.5	4	4	2	1	0.5	2.5	0.75	NA	NA	2	2.333333333	0.333333333	NA	NA	3	0	1	0	1.5	1.666666667	18	S/S
F	Young adult	3	3.333333333	2.75	0	2	NA	0	0.75	0	NA	NA	NA	2	0.666666667	0.666666667	NA	NA	0	0	2	0	0	2	19	L/L
F	Young adult	2.642857143	2.714285714	1.75	3	2	2	0	0	0	0	NA	0	0	0	3.333333333	0	1	2	0	0	1	1	0.333333333	19	L/L
F	Young adult	3.166666667	3.857142857	3.5	2	4	NA	0	0.75	1	NA	NA	0	1.5	0.166666667	2	2	2	3	0	1.333333333	0	1	1.666666667	16/18	S/S
F	Senior	2.076923077	4	4	4	2	NA	0	0.25	0	0	NA	NA	NA	0	1.666666667	1.333333333	2.5	0	0	0	0	3	0	16/18	S/S
F	Mature adult	1.785714286	2.428571429	2	3	2	NA	0.666666667	0	1	0.25	NA	NA	1	0.333333333	1	0	2	0.666666667	0	0.333333333	0.5	1.5	1	16	S/S
F	Senior	2.166666667	1.285714286	3	4	3	0	0.666666667	0.75	1.5	NA	0.666666667	1	1	0	1.333333333	3	2	2	0	1.333333333	NA	2	1.333333333	19	L/L
F	Young adult	2.923076923	2.25	3.75	2.5	3	2	1	0	0	NA	2.6	1	3	2.166666667	3.333333333	NA	4	3	0.333333333	1	0	0	0.666666667	17/19	S/L
F	Kitten	2.615384615	3.714285714	2	3.5	3	NA	0	0	0.25	1	NA	0	0.5	0	1.333333333	NA	3	2	2	0.666666667	0	2	0.333333333	17/20	S/L
F	Mature adult	1.272727273	0.285714286	3.25	4	2.5	NA	0	0.25	0	NA	NA	0	3.5	0	3	2	1	1	2.5	NA	0	0	3.333333333	17/19	S/L
F	Young adult	3	2	3.75	4	3.5	2	0	1.5	2	NA	NA	NA	1	1.333333333	1	2	2	1.666666667	0.666666667	2	2.5	1	2.666666667	17/19	S/L
F	Mature adult	2.928571429	3.428571429	0.75	4	3	NA	0	0	0.5	1	NA	NA	1	0	2	NA	3	0.666666667	0	0.666666667	0	0	0.666666667	20/22	L/L
