# Supplementary material for: Association between androgen receptor gene and behavioral traits in cats (Felis catus)
Source: PLoS One. 2025 May 28;20(5):e0324055. doi: 10.1371/journal.pone.0324055 (PMC12118893; doi:10.1371/journal.pone.0324055)
Supplement: S1 Table — (XLSX) [file pone.0324055.s002.xlsx]

## Sheet: S1 Table
Responsive variables		Explanatory variables
Fe-BARQ sections	Distribution (link)	Intercept		age		genotype
		estimate	p-value	estimate	p-value	estimate	p-value
Playfulness/activity	Gaussian (log)	3.14445	<0.001	-0.41344	<0.001	0.23923	0.051
Sociability with people	Gamma (Inv)	0.47472	<0.001	-0.005586	0.821	-0.063734	0.147
Directed calls/vocalizations	Gamma (Inv)	0.281927	<0.001	-0.003569	0.557	-0.022208	0.0368
Purring	Gamma (Inv)	0.28363	<0.001	-0.006592	0.2767	-0.0274	0.0109
Attention seeking	Gamma (Inv)	0.359191	<0.001	-0.0238	0.00228	-0.025231	0.06993
Sociability with cats	Gamma (Inv)	0.50606	0.00177	0.04661	0.40819	-0.08126	0.396
Stranger-directed aggression	Gamma (Inv)	0.48019	<0.001	0.01851	0.658	0.06555	0.353
Touch sensitivity/owner-directed aggression	Gamma (Inv)	0.50199	<0.001	0.07311	0.0209	-0.0218	0.6648
Resistance to restraint	Gamma (Inv)	0.5281	<0.001	0.03642	0.24	-0.06285	0.226
Familiar cat aggression	Gamma (Inv)	0.7242	<0.001	-0.02827	0.493	0.09981	0.167
Dog aggression	Gamma (Inv)	0.86334	0.00149	-0.06822	0.35907	-0.18517	0.16711
Fear of unfamiliar dogs/cats	Gamma (Inv)	0.63872	<0.001	-0.0722	0.121	0.11403	0.187
Fear of novelty	Gamma (Inv)	0.382303	<0.001	0.026512	0.283	-0.002535	0.95
Separation-related behavior	Gamma (Inv)	0.49229	<0.001	0.02293	0.416	0.04826	0.298
Trainability	Gaussian (log)	1.5544	<0.001	0.14861	0.127	0.09341	0.57
Predatory behavior	Gamma (Inv)	0.33139	<0.001	0.0405	0.168	-0.03988	0.389
Prey interest	Gamma (Inv)	0.31744	<0.001	0.02183	0.1292	-0.04135	0.0825
Location preferences for resting/sleeping	Gamma (Inv)	0.35043	<0.001	0.00642	0.593	-0.02275	0.265
Excessive/compulsive self-grooming	Gamma (Inv)	0.80456	<0.001	-0.02943	0.336	0.06057	0.251
Other compulsive behaviors	Gamma (Inv)	0.481271	<0.001	0.011269	0.59	0.007992	0.819
Inappropriate elimination	Gamma (Inv)	0.8963	<0.001	-0.01984	0.558	-0.03938	0.499
Elimination preferences	Gamma (Inv)	0.402115	<0.001	0.018913	0.497	0.001052	0.981
Crepuscular activity	Gamma (Inv)	0.266019	<0.001	0.038706	0.0112	0.007522	0.7537
