# Supplementary material for: Association between androgen receptor gene and behavioral traits in cats (Felis catus)
Source: PLoS One. 2025 May 28;20(5):e0324055. doi: 10.1371/journal.pone.0324055 (PMC12118893; doi:10.1371/journal.pone.0324055)
Supplement: S2 Table — (XLSX) [file pone.0324055.s003.xlsx]

## Sheet: S2 Table
Responsive variables		Explanatory variables
Fe-BARQ sections	Distribution (link)	Intercept		age		genotype
		estimate	p-value	estimate	p-value	estimate	p-value
Playfulness/activity	Gaussian (log)	3.34686	<0.001	-0.464149	<0.001	0.005219	0.979
Sociability with people	Gamma (Inv)	0.36211	0.00186	0.01363	0.68777	0.04718	0.4505
Directed calls/vocalizations	Gamma (Inv)	0.272885	<0.001	-0.001468	0.875	-0.00705	0.688
Purring	Gamma (Inv)	0.267473	<0.001	0.0005726	0.94208	-0.0457196	0.00451
Attention seeking	Gamma (Inv)	0.248405	<0.001	0.008561	0.434	-0.01105	0.592
Sociability with cats	Gamma (Inv)	0.45719	0.0491	0.03713	0.5864	0.08354	0.5234
Stranger-directed aggression	Gamma (Inv)	1.18539	<0.001	-0.12255	0.0313	-0.24368	0.0402
Touch sensitivity/owner-directed aggression	Gamma (Inv)	0.745784	<0.001	-0.004989	0.897	0.003445	0.962
Resistance to restraint	Gamma (Inv)	0.76615	<0.001	-0.03615	0.341	-0.07723	0.287
Familiar cat aggression	Gamma (Inv)	1.1565	<0.001	-0.14417	0.0142	-0.11501	0.3085
Dog aggression	Gamma (Inv)	1.13157	0.00575	-0.18784	0.05733	0.03905	0.77394
Fear of unfamiliar dogs/cats	Gamma (Inv)	0.61701	0.0125	-0.03549	0.5845	-0.0538	0.6574
Fear of novelty	Gamma (Inv)	0.42084	<0.001	0.01755	0.56	-0.03204	0.574
Separation-related behavior	Gamma (Inv)	0.43013	0.00346	0.04895	0.27071	0.11733	0.14466
Trainability	Gaussian (log)	1.803	<0.001	0.03894	0.768762	0.02836	0.908314
Predatory behavior	Gamma (Inv)	0.5058	<0.001	-0.01409	0.706379	-0.05902	0.414329
Prey interest	Gamma (Inv)	0.335117	<0.001	0.006076	0.767	0.025502	0.485
Location preferences for resting/sleeping	Gamma (Inv)	0.329918	<0.001	0.012636	0.48	-0.004541	0.892
Excessive/compulsive self-grooming	Gamma (Inv)	0.92983	<0.001	-0.01175	0.8193	-0.18017	0.0832
Other compulsive behaviors	Gamma (Inv)	0.54037	<0.001	0.005799	0.845	0.030926	0.572
Inappropriate elimination	Gamma (Inv)	0.718298	<0.001	0.04416	0.271	-0.006582	0.93
Elimination preferences	Gamma (Inv)	0.71562	<0.001	-0.07878	0.0494	-0.04502	0.5372
Crepuscular activity	Gamma (Inv)	0.34556	<0.001	0.01132	0.565	0.0165	0.649
